# Supplementary material for: Genomic Characterization of Streptococcus suis Serotype 24 Clonal Complex 221/234 From Human Patients
Source: Front Microbiol. 2021 Dec 23;12:812436. doi: 10.3389/fmicb.2021.812436 (PMC8733411; doi:10.3389/fmicb.2021.812436)
Supplement: Supplementary file 1 [file Table_1.xlsx]

## Sheet: Sheet1
Table S1. Presentation of virulence-associated genes in Streptococcus suis serotype 24 strains
Virulence Factor/Marker	Locus tag	Reference	ID33329	ID39565	ID32098		Note
6-phosphogluconate- dehydrogenase	SSU1541	P1/7	1	1	1
Adhesion protein (Lipoprotein 103)	SSU0308	P1/7	1	1	1
AdcR	SSU0112	P1/7	1	1	1
Adhesin P	SSU0253	P1/7	0	0	0
Amylopullulanase	SSU1849	P1/7	1	1	1
Arginine deiminase system	SSU0580	P1/7	1	1	1
autolysin (atl)	SSU1127	P1/7	1	1	1
CcpA	SSU1202	P1/7	1	1	1
cdd gene	SSU0935	P1/7	1	1	1
Collagenase	SSU0457	P1/7	1	1	1
CovR	SSU1191	P1/7	1	1	1
Dpr	SSU1500	P1/7	1	1	1
Enolase	SSU1320	P1/7	1	1	1
FeoB	SSU1237	P1/7	1	1	1
Fur	SSU0289	P1/7	1	1	1
Glutamine synthetase	SSU0157	P1/7	1	1	1
38 KDa protein (gpmA)	SSU1451	P1/7	1	1	1
gtfA gene	SSU1369	P1/7	1	1	1
guaA gene	SSU0816	P1/7	1	1	1
guaB gene	SSU1960	P1/7	1	1	1
HP0245	SSGZ1_0222	GZ1	1	1	1
Histidine triad protein (Htps)	SSU0309	P1/7	1	1	1
Hyaluronate lyase (hyl)	SSU1050	P1/7	0	0	0
ihk gene	SSGZ1_1491	GZ1	0	0	0
irrgene	SSGZ1_1492	GZ1	0	0	0
Lgt gene	SSU1418	P1/7	1	1	1
lmb gene	SSU0308	P1/7	1	1	1
Lipoprotein signal peptidase (lspA)	SSU0731	P1/7	1	1	1
LuxS gene	SSU0376	P1/7	1	1	1
mannose-specific EIIAB	SSGZ1_1603	GZ1	1	1	1
nadR gene	SSGZ1_1789	GZ1	0	0	0
NisK/R	SSUSC84_0810/0811	SC84	0	0	0
putative peptidase	SSU0458	P1/7	1	1	1
Permease	SSU0501	P1/7	1	1	1
Permease	SSU0835	P1/7	0	0	0
purA gene	SSU1758	P1/7	1	1	1
RevS	SSGZ1_1897	GZ1	0	0	0
Surface antigen one (sao)	SSU1201	P1/7	0	0	0
scrB gene	SSU1619	P1/7	1	1	1
scrR gene	SSU1620	P1/7	1	1	1
SerS	SSGZ1_1607	GZ1	1	1	1
Superoxide dismutase (sodA)	SSU1356	P1/7	1	1	1
srtBCD	SSU1881-1883	P1/7	0	0	0
srtG pilus	SsuiDRAFT_2955	89/1591	0	0	0
ssa	SSU1143	P1/7	1	1	1
Ssads	SSGZ1_0885	GZ1	1	1	1
SsnA nuclease	SSU1760	P1/7	1	1	1
SSU05_0473	SSGZ1_0422	GZ1	0	0	0
SSU05_1311	SSGZ1_1162	GZ1	1	1	1
stp	SSGZ1_0380	GZ1	1	1	1
treR gene	SSGZ1_0213	GZ1	1	1	1
Trigger factor	SSGZ1_0303	GZ1	1	1	1
TroA	SSU1869	P1/7	1	1	1
VirA	SSU1589	P1/7	0	0	0
VirB4	SSGZ1_0481	GZ1	0	0	0
VirD4 (TraG)	SSGZ1_0487	GZ1	0	0	0
Zur	SSU05_0310	05ZYH33	1	1	1
Glutamate dehydrogenase	SSU0234	P1/7	1	1	1		Dong scheme
Sortase A (strA)	SSU0925	P1/7	1	1	1		Dong scheme
PgdA	SSU1448	P1/7	1	1	1		Dong scheme
manN gene	SSU1585	P1/7	1	1	1		Dong scheme
IgA1 protease	SSU0879	P1/7	1	1	1		Dong scheme
purD gene	SSU0032	P1/7	1	1	1		Dong scheme
Dipeptidylpeptidase IV	SSU0187	P1/7	1	1	1		Dong scheme
salK/R	SSU05_0944/0943	05ZYH33	0	0	0		Dong scheme
Fbps	SSU1311	P1/7	1	1	1		Dong scheme
Endo-b-N- acetylglucosaminidase D (endo D)	SSU1715	P1/7	1	1	1		Dong scheme
DltA	SSU0596	P1/7	1	1	1		Dong scheme
Extracellular protein factor (epf)	SSU0171	P1/7	0	0	0		Dong/Estrada scheme
SpyM3-0908	SSGZ1_0860	GZ1	0	0	0		Dong scheme
Muramidase-released protein (mrp)	SSU0706	P1/7	0	0	0		Dong/Estrada scheme
NeuB	SSU0535	P1/7	0	0	0		Dong scheme
Rgg	SSGZ1_1813	GZ1	0	0	0		Dong scheme
Glyceraldehyde-3-phosphate dehydrogenase (GAPDH)	SSU0153	P1/7	1	1	1		Dong scheme
CiaRH	SSU0944/0945	P1/7	1	1	1		Dong scheme
SspA	SSU0757	P1/7	1	1	1		Dong scheme
Suilysin (sly)	SSU1231	P1/7	0	0	0		Dong/Estrada scheme
Serum opacity factor (ofs)	SSGZ1_	GZ1	0	0	0		Dong/Estrada scheme
SMU-61-like	SSU05_0053	05ZYH33	1	1	1		Dong scheme
srtF pilus	SSU0428	P1/7	0	0	0		Dong/Estrada scheme
CDS2157	JX978834	89/1591	1	1	1		Zheng et al., 2014
Copper-exporting ATPase_disease-associated marker	SSU207	P1/7	0	0	0		Wileman scheme
Type I restriction-modification (RM) system S protein_ disease-associated marker	SSU1589	P1/7	0	0	0		Wileman scheme
Putative sugar ATP-binding cassette (ABC) transporter_non-disease-associated	SSUST3_0534	ST3	1	1	1		Wileman scheme
Serotype			24	24	24
Origin of strains			Human	Human	Human
MCG group			MCG 7-3	MCG 7-3	MCG 7-3
Sequence Type			221	221	234
VAG profile by Dong scheme			VG-New	VG-New	VG-New		Dong et al., 2015
Pathotype by Wileman scheme			Non-disease-associated	Non-disease-associated	Non-disease-associated		Wileman et al., 2019
Pathotype by Estrada scheme			Unknown/Pathogenic	Unknown/Pathogenic	Unknown/Pathogenic		Estrada et al., 2021
