# Supplementary material for: Genomic Characterization of Streptococcus suis Serotype 24 Clonal Complex 221/234 From Human Patients
Source: Front Microbiol. 2021 Dec 23;12:812436. doi: 10.3389/fmicb.2021.812436 (PMC8733411; doi:10.3389/fmicb.2021.812436)
Supplement: Supplementary file 2 [file Table_2.xlsx]

## Sheet: Unique CDS
Table S2. Unique genes identify in Streptococcus suis serotype 24 strains
Gene/Product	Region	ID33329	Locus tag	ID32098	Locus tag	ID39565	Locus tag
Aquaporin	1	+	JM964_01325	+	JSY00_01325	+	KPA27_01335
Helix-turn-helix transcriptional regulator	1	+	JM964_01330	+	JSY00_01330	+	KPA27_01340
Cd(II)/Zn(II)-sensing metalloregulatory transcriptional regulator CadX	1	+	JM964_01335	+	JSY00_01335	+	KPA27_01345
CadD family cadmium resistance transporter	1	+	JM964_01340	+	JSY00_01340	+	KPA27_01350
YSIRK-type signal peptide-containing protein	2	+	JM964_07190	+	JSY00_02590	+	KPA27_02575
Hypothetical protein	2	+	JM964_07185	+	JSY00_02595	+	KPA27_02580
KxYKxGKxW signal peptide domain-containing protein	2	+	JM964_07180	+	JSY00_02600	+	KPA27_02585
SpaH/EbpB family LPXTG-anchored major pilin	3	+	JM964_06745	+	JSY00_03035	+	KPA27_03305
Class C sortase	3	+	JM964_06740	+	JSY00_03040	+	KPA27_03310
ABC transporter ATP-binding protein/permease		+	JM964_02680	+	JSY00_07075	+	KPA27_07305
Low temperature requirement protein A		+	JM964_06365	+	JSY00_03415	+	KPA27_03685
PTS sugar transporter subunit IIA		-		+	JSY00_01370	-
PTS fructose transporter subunit IIB		-		+	JSY00_01375	-
PTS glucitol transporter subunit IIA		-		+	JSY00_01380	-
Aldose 1-epimerase family protein		-		+	JSY00_01385	-
Clumping factor B		-		+	JSY00_10255	-
Hypothetical protein		-		-		+	KPA27_02655
Helix-turn-helix domain-containing protein		-		-		+	KPA27_02660
Helix-turn-helix domain-containing protein		-		-		+	KPA27_02665
Hypothetical protein		-		-		+	KPA27_02670
Helix-turn-helix transcriptional regulator		-		-		+	KPA27_02675
Excisionase		-		-		+	KPA27_02680
Hypothetical protein		-		-		+	KPA27_02685
Hypothetical protein		-		-		+	KPA27_02690
Transcriptional regulator		-		-		+	KPA27_02695
Hypothetical protein		-		-		+	KPA27_02700
Hypothetical protein		-		-		+	KPA27_02705
Hypothetical protein		-		-		+	KPA27_02710
Hypothetical protein		-		-		+	KPA27_02715
Hypothetical protein		-		-		+	KPA27_02720
Recombinase RecT		-		-		+	KPA27_02725
DUF1351 domain-containing protein		-		-		+	KPA27_02730
PD-(D/E)XK nuclease-like domain-containing protein		-		-		+	KPA27_02735
Hypothetical protein		-		-		+	KPA27_02740
PcfK-like family protein		-		-		+	KPA27_02745
PcfJ domain-containing protein		-		-		+	KPA27_02750
Hypothetical protein		-		-		+	KPA27_02755
Hypothetical protein		-		-		+	KPA27_02760
DUF1372 family protein		-		-		+	KPA27_02765
Hypothetical protein		-		-		+	KPA27_02770
Hypothetical protein		-		-		+	KPA27_02775
Hypothetical protein		-		-		+	KPA27_02780
Hypothetical protein		-		-		+	KPA27_02785
DUF1492 domain-containing protein		-		-		+	KPA27_02790
Terminase small subunit		-		-		+	KPA27_02795
PBSX family phage terminase large subunit		-		-		+	KPA27_02800
Phage portal protein		-		-		+	KPA27_02805
Minor capsid protein		-		-		+	KPA27_02810
Hypothetical protein		-		-		+	KPA27_02815
Hypothetical protein		-		-		+	KPA27_02820
Hypothetical protein		-		-		+	KPA27_02825
DUF4355 domain-containing protein		-		-		+	KPA27_02830
Phage major capsid protein		-		-		+	KPA27_02835
Hypothetical protein		-		-		+	KPA27_02840
Phage head-tail connector protein		-		-		+	KPA27_02845
Hypothetical protein		-		-		+	KPA27_02850
Hypothetical protein		-		-		+	KPA27_02855
Hypothetical protein		-		-		+	KPA27_02860
Phage major tail protein, TP901-1 family		-		-		+	KPA27_02865
Tail assembly chaperone		-		-		+	KPA27_02870
Hypothetical protein		-		-		+	KPA27_02875
Hypothetical protein		-		-		+	KPA27_02880
Hypothetical protein		-		-		+	KPA27_02885
Phage tail protein		-		-		+	KPA27_02890
Hypothetical protein		-		-		+	KPA27_02895
Hypothetical protein		-		-		+	KPA27_02900
Hypothetical protein		-		-		+	KPA27_02905
Hypothetical protein		-		-		+	KPA27_02910
Hypothetical protein		-		-		+	KPA27_02915
PlySs2 family phage lysin		-		-		+	KPA27_02920
Hypothetical protein		-		-		+	KPA27_02925
